# Supplementary material for: Insight into the Characterization of Volatile Compounds in Smoke-Flavored Sea Bass (Lateolabrax maculatus) during Processing via HS-SPME-GC-MS and HS-GC-IMS
Source: Foods. 2022 Aug 29;11(17):2614. doi: 10.3390/foods11172614 (PMC9455667; doi:10.3390/foods11172614)
Supplement: Supplementary file 1 [file foods-11-02614-s001.zip]

Archive with 1 entries (1 files):
- foods-1835081-supplementary.pdf
